# Supplementary material for: Structural Characterization and Spatial Mapping of Tetrodotoxins in Australian Polyclads
Source: Mar Drugs. 2022 Dec 19;20(12):788. doi: 10.3390/md20120788 (PMC9782485; doi:10.3390/md20120788)
Supplement: Supplementary file 1 [file marinedrugs-20-00788-s001.zip]

Archive with 1 entries (1 files):
- marinedrugs-2041864-supplementary.pdf
